# Supplementary material for: Examining Relationships between Perceptions of Air Quality—Objectively Assessed Particulate Matter—And Health-Related Attributions among Midlife and Older Adults from the San Francisco Bay Area, California, USA
Source: Int J Environ Res Public Health. 2024 Jul 31;21(8):1010. doi: 10.3390/ijerph21081010 (PMC11353669; doi:10.3390/ijerph21081010)
Supplement: Supplementary file 1 [file ijerph-21-01010-s001.zip]

Archive with 1 entries (1 files):
- ijerph-3076329-supplementary.pdf
